# Supplementary material for: Collective Cognition in Humans: Groups Outperform Their Best Members in a Sentence Reconstruction Task
Source: PLoS One. 2013 Oct 17;8(10):e77943. doi: 10.1371/journal.pone.0077943 (PMC3798465; doi:10.1371/journal.pone.0077943)
Supplement: Analysis S1 — Code for extracting the F-measure of the train station announcement. (PL) [file pone.0077943.s001.pl]

# This script contains the information extraction process for the train station sentence.
# The filled slots can then be used to compute precision, recall, and F.

%correct = (	"SUBJECT", "Zug",
					"ORIGIN", "Reinfeld",
					"DESTINATION", "Hamburg Dammtor",
					"DEPARTURE", "Abfahrt",
					"TIME", "fünfzehn zweiunddreißig",
					"ACTION", "fährt ein",
					"DATE", "heute",
					"PLATFORM", "neunzehn" );

@slot_order = ( "SUBJECT",
                "ORIGIN",
                "DESTINATION",
                "DEPARTURE",
                "TIME",
                "ACTION",
                "DATE",
                "PLATFORM" );

$sentence = <>;
$sentence =~ s/\* ?//g; # Ignore stars
	
# Initialise slots
%recog = {};
$subject = '';
$origin = '';
$destination = '';
$departure = '';
$time = '';
$action = '';
$date = '';
$platform = '';

# SUBJECT
if( $sentence =~ /(Zug|Bahn)/ ) {
	$recog{"SUBJECT"} = "Zug";
} elsif( $sentence =~ /(Flug)/ ) {
	$recog{"SUBJECT"} = $1;
}

# ORIGIN
# Unexpected "information"
if( $sentence_with_stars =~ /(Zug R B einunddreißig)/ ) {
	$recog{"ORIGIN"} = $1;
} elsif( $sentence =~ /(über Berlin)/ ) {
	$recog{"ORIGIN"} = $1;
# "Normal"
} elsif( $sentence_with_stars =~ /(von|aus) (Bad Meinfeld|Bad Breitenfeld|[A-ZÄÖÜa-zäöüß]+)/ ) {
	$tmp = $2;
	if( $tmp ne 'Bahnsteig' && $tmp ne 'Gleis' && $tmp ne 'Reparatur' ) {
		$recog{"ORIGIN"} = $tmp;
	}
} elsif( $sentence_with_stars =~ /Der (Zug nach Weitfeld)/ ) {
	$recog{"ORIGIN"} = $1;
	$sentence_with_stars =~ s/$1//;
	$sentence =~ s/$1//;
}

# DESTINATION
if( $sentence_with_stars =~ /(nach|Richtung) (Hamburg (Altona|Bork|Dammhorst|Dammtor|Danfeld|Demforst|Eilfeld|Harburg|Hauptbahnhof|Reinfeld|Weselaberge))/ ) {
	$recog{"DESTINATION"} = $2;
} elsif( $sentence_with_stars =~ /(nach|Richtung) ([A-ZÄÖÜa-zäöüß]+)/ ) {
	$recog{"DESTINATION"} = $2;
} elsif( $sentence_with_stars =~ /(nach|Richtung) (Hamburg)/ ) {
	$recog{"DESTINATION"} = $2;
# Unexpected "information"
} elsif( $sentence =~ /(auf Grund von Reparatur)/ ) {
	$recog{"DESTINATION"} = $1;
}

# DEPARTURE
if( $s == 71 || $s == 100 || $s == 101 || $s == 183 ) {
	# Ignore
} elsif( $sentence =~ /(Ankunftszeit|Ankunftzeit|Ankunft)/ ) {
	$recog{"DEPARTURE"} = $1;
} elsif( $sentence =~ /Abfahrt|(Weiterfahrt .* um)|(fährt .* um .* ab)/ ) {
	$recog{"DEPARTURE"} = "Abfahrt";
}

# TIME
if( $sentence =~ /(um|Abfahrtzeit|Abfahrtszeit|Abfahrt) (dreizehn|fünfzehn|neunzehn|sechzehn|siebzehn|vierzehn|zwölf|zwanzig|zwei|acht|neun|zehn) Uhr (fünfzig|dreißig|dreiunddreißig|dreiundzwanzig|einunddreißig|fünfunddreißig|fünfzehn|neunundzwanzig|zwanzig|zweiunddreißig|zweiundfünfzig|zweiundvierzig|zweiundzwanzig|zwei|fünf|zehn)/ ) {
	$recog{"TIME"} = $2.' '.$3;
} elsif( $sentence =~ /(um|Abfahrtzeit|Abfahrtszeit|Abfahrt) (dreizehn|fünfzehn|neunzehn|sechzehn|siebzehn|vierzehn|zwölf|zwanzig|zwei|acht|neun|zehn) (dreißig|dreiunddreißig|dreiundzwanzig|einunddreißig|fünfunddreißig|fünfzehn|neunundzwanzig|zwanzig|zweiunddreißig|zweiundfünfzig|zweiundvierzig|zweiundzwanzig|zwei|fünf|zehn)/ ) {
	$recog{"TIME"} = $2.' '.$3;
} elsif( $sentence =~ /(um|Abfahrtzeit|Abfahrtszeit|Abfahrt) (dreizehn|fünfzehn|neunzehn|sechzehn|siebzehn|vierzehn|zwölf|zwanzig|zwei|acht|neun|zehn) Uhr/ ) {
	$recog{"TIME"} = $2;
}

# ACTION
if( $sentence =~ /fährt .* (ein|ab|von Gleis|aus Gleis|auf Gleis)/ ) {
	$recog{"ACTION"} = "fährt ein";
}

# DATE
if( $sentence =~ /(heute)/ ) {
	$recog{"DATE"} = "heute";
}

# PLATFORM
if( $sentence =~ /Gleis (B|achtzehn|dreiunddreißig|dreizehn|neunzehn|zweiunddreißig|eins|fünf|neun|acht|drei|vier|zehn|zwölf|zwei)/ ) {
	$recog{"PLATFORM"} = $1;
}
