# Supplementary material for: Collective Cognition in Humans: Groups Outperform Their Best Members in a Sentence Reconstruction Task
Source: PLoS One. 2013 Oct 17;8(10):e77943. doi: 10.1371/journal.pone.0077943 (PMC3798465; doi:10.1371/journal.pone.0077943)
Supplement: Analysis S2 — Code for extracting the F-measure of the airport announcement. (PL) [file pone.0077943.s002.pl]

# This script contains the information extraction process for the airport sentence.
# The filled slots can then be used to compute precision, recall, and F.

%correct = (	"ADDRESSEE", "Fluggäste",
					"AIRLINE_CODE", "L G",
					"FLIGHT_NUMBER", "drei zwei sieben",
					"DESTINATION", "Stettin",
					"WHERE_TO", "Flugsteig",
					"GATE_NUMBER", "C einunddreißig",
					"ACTION", "begeben" );

@slot_order = ( "ADDRESSEE",
					 "AIRLINE_CODE",
					 "FLIGHT_NUMBER",
					 "DESTINATION",
					 "WHERE_TO",
					 "GATE_NUMBER",
					 "ACTION" );
					 
$sentence = <>;
$sentence =~ s/\* ?//g; # Ignore stars

# Initialise slots
%recog = {};
$addressee = '';
$airline_code = '';
$flight_number = '';
$destination = '';
$where_to = '';
$gate_number = '';
$action = '';

# ADDRESSEE
if( $sentence =~ /(Fluggäste|Gäste des Fluges)/ ) {
	$recog{"ADDRESSEE"} = "Fluggäste";
} elsif( $sentence =~ /(Fahrgäste|Zuggäste|Gäste|Gute|Studenten)/ ) {
	$recog{"ADDRESSEE"} = $1;
}

# AIRLINE_CODE
if( $s == 58 ) { # Special treatment for sentence 58 "Die Fluggäste des Fluges L * * * * * * * * * * * * * * * * * C einunddreißig"
	$recog{"AIRLINE_CODE"} = 'L';
} else {
	if( $sentence =~ /(^| )([A-Z] [A-Z])( |$)/ ) {
		$recog{"AIRLINE_CODE"} = $2;
	} elsif( $sentence =~ /(Flug|Flugs|Fluges)\s+([A-Z]( [A-Z])*)/ ) {
		$recog{"AIRLINE_CODE"} = $2;
	} elsif( $sentence =~ /(Zug|Zugs|Zuges)\s+([A-Z]( [A-Z])*)/ ) {
		$recog{"AIRLINE_CODE"} = $2;
	} elsif( $sentence =~ /Fluggäste des (E) drei neun null/ ) {
		$recog{"AIRLINE_CODE"} = $1;
	# Unexpected "information"
	} elsif( $sentence =~ /gäste ((auf|am) Gleis( B)?)/ ) {
		$recog{"AIRLINE_CODE"} = $1;
		$sentence =~ s/$1//;
	} elsif( $sentence =~ /(auf Fluggleis dreiundzwanzig)/ ) {
		$recog{"AIRLINE_CODE"} = $1;
		$sentence =~ s/$1//;
	} elsif( $sentence =~ /(von Flugsteig C)/ ) {
		$recog{"AIRLINE_CODE"} = $1;
		$sentence =~ s/$1//;
	} elsif( $sentence =~ /(von Gate drei sieben)/ ) {
		$recog{"AIRLINE_CODE"} = $1;
		$sentence =~ s/$1//;
	}
}

# FLIGHT_NUMBER
if( $s == 58 ) { # Special treatment for sentence 58 "Die Fluggäste des Fluges L * * * * * * * * * * * * * * * * * C einunddreißig"
	# No flight number
} else {
	if( $sentence =~ /(Flug nach Stettin|Flug|Flugs|Fluges) (elf C dreizehn)/ ) {
		$tmp = $2;
		$recog{"FLIGHT_NUMBER"} = $tmp;
	} elsif( $sentence =~ /(Flug|Flugs|Fluges|Airbus)\s+([A-Z] )*(((B|C|D|siebzehn|dreiundzwanzig|dreißig|einunddreißig|zweiunddreißig|dreiunddreißig|sechsunddreißig|achtunddreißig|neununddreißig|einhundert|einhundertzehn|hundertzweiunddreißig|dreihundertsieben|dreihundertdreiunddreißig|null|eins|zwei|drei|vier|fünf|sechs|sieben|acht|neun|zehn|elf)( |$))+)/ ) {
		$tmp = $3;
		$tmp =~ s/ $//;
		if( $tmp ne 'B' && $tmp ne 'C' && $tmp ne 'D' ) { # A single letter is probably part of the airline code
			$recog{"FLIGHT_NUMBER"} = $tmp;
		}
	} elsif( $sentence =~ /(Zug|Zugs|Zuges)\s+([A-Z] )*(((siebzehn|dreiundzwanzig|dreißig|einunddreißig|zweiunddreißig|sechsunddreißig|neununddreißig|hundertzweiunddreißig|dreihundertsieben|null|eins|zwei|drei|vier|fünf|sechs|sieben|acht|neun|zehn|elf)( |$))+)/ ) {
		$tmp = $3;
		$tmp =~ s/ $//;
		$recog{"FLIGHT_NUMBER"} = $tmp;
	} elsif( $sentence =~ /L D (((siebzehn|dreiundzwanzig|dreißig|einunddreißig|zweiunddreißig|sechsunddreißig|neununddreißig|hundertzweiunddreißig|dreihundertsieben|null|eins|zwei|drei|vier|fünf|sechs|sieben|acht|neun|zehn|elf)( |$))+)/ ) {
		$tmp = $1;
		$tmp =~ s/ $//;
		$recog{"FLIGHT_NUMBER"} = $tmp;
	} elsif( $sentence =~ /(Fluggäste|Fluggäste des E|Zuggäste des) (eins eins D|drei neun null|eins zwei drei G|eins)/ ) {
		$recog{"FLIGHT_NUMBER"} = $2;
	}
}
# Split number up into digits
if( exists $recog{"FLIGHT_NUMBER"} ) {
	$flight_number = $recog{"FLIGHT_NUMBER"};
	$flight_number =~ s/dreihundertdreiunddreißig/drei drei drei/;
	$flight_number =~ s/einhundertzweiunddreißig/eins drei zwei/;
	$flight_number =~ s/hundertzweiunddreißig/eins drei zwei/;
	$flight_number =~ s/dreihundertsieben/drei null sieben/;
	$flight_number =~ s/einhundertzehn/eins eins null/;
	$flight_number =~ s/einhundert/eins null null/;
	$flight_number =~ s/dreiunddreißig/drei drei/;
	$flight_number =~ s/dreiundzwanzig/zwei drei/;
	$flight_number =~ s/einunddreißig/drei eins/;
	$flight_number =~ s/siebzehn/eins sieben/;
	$recog{"FLIGHT_NUMBER"} = $flight_number;
}

# DESTINATION
if( $sentence =~ /nach (Stettin|Schwerin|Berlin|London|Stiglitz)/ ) {
	$recog{"DESTINATION"} = $1;
} elsif( $sentence =~ /(aus (Stettin|Schwerin))/ ) {
	$recog{"DESTINATION"} = $1;
# Unexpected "information"
} elsif( $sentence =~ /(an Terminal A)/ ) {
	$recog{"DESTINATION"} = $1;
	$sentence =~ s/$1//;
}

# WHERE_TO
if( $sentence =~ /kommt in kürze an Gate/ ) {
	# Ignore
} elsif( $sentence =~ /(zum|zu|zu dem|auf|an|nach) (Flugsteig|Steig|Gate|Abfluggate|Fluggate|Fluggleis|Ausgang)/ ) {
	$recog{"WHERE_TO"} = "Flugsteig";
} elsif( $sentence =~  /(zum|zu|zu dem|auf|an|nach) (Zugsteig|Zuggleis|Bahnsteig|Schalter|Gleis|Eingang|Terminal|Plattform|Abflughalle|Abschnitt)/ ) {
	$recog{"WHERE_TO"} = $2;
} elsif( $sentence =~  /am (Schalter)/ ) {
	$recog{"WHERE_TO"} = $1;
} elsif( $sentence =~  /in die? (Raum|Abflughalle)/ ) {
	$recog{"WHERE_TO"} = $1;
} elsif( $sentence =~  /in das (Terminal)/ ) {
	$recog{"WHERE_TO"} = $1;
}

# Avoid misrecognition of airline code/flight number
if( exists($recog{"AIRLINE_CODE"}) ) {
	$remove = $recog{"AIRLINE_CODE"};
	$sentence =~ s/$remove//;
}

# GATE_NUMBER
if( $sentence =~ /(Flugsteig|Gate|Zuggleis|Steig|Schalter|Terminal|Abflughalle) ([A-Z] (dreizehn|siebenundsiebzig|dreißig|zweiunddreißig|einunddreißig|dreiunddreißig|drei C|C))/ ) {
	$recog{"GATE_NUMBER"} = $2;
} elsif( $sentence =~ /(Flugsteig|Gate|Zuggleis|Steig|Schalter|Terminal|Abflughalle|Plattform) ([A-Z])/ ) {
	$recog{"GATE_NUMBER"} = $2;
} elsif( $sentence =~ /(Flugsteig|Gate|Zuggleis|Fluggleis|Steig|Schalter|Terminal|Abflughalle|Abschnitt) (dreizehn|fünfundzwanzig|siebenundsiebzig|dreißig|zweiunddreißig|einunddreißig|dreiunddreißig|drei C|drei|C)/ ) {
	$recog{"GATE_NUMBER"} = $2;
} elsif( $sentence =~ /Gate (zwei|drei sieben|drei)/ ) {
	$recog{"GATE_NUMBER"} = $1;
} elsif( $sentence =~ /(Flug|Flugs|Fluges) ([A-Z] (einunddreißig|dreizehn)|siebenundsiebzig|zweiunddreißig|einunddreißig|drei C|C)/ ) {
	# No gate number
} elsif( $sentence =~ /([A-Z] (acht dreißig|acht|zehn|einunddreißig|zweiunddreißig)|drei C)/ ) {
	$recog{"GATE_NUMBER"} = $1;
} elsif( $sentence =~ /Gleis (drei|zehn)/ ) {
	$recog{"GATE_NUMBER"} = $1;
} elsif( $sentence =~ /Gate ([A-Z])/ ) {
	$recog{"GATE_NUMBER"} = $1;
} elsif( $sentence =~ /(drei Minuten Zeit)/ ) {
	$recog{"GATE_NUMBER"} = $1;
}

# ACTION
if( $sentence =~ /begeben|gehen|bewegen|kommen|einzufinden|(auf den weg .* zu machen)/ ) {
	$recog{"ACTION"} = "begeben";
}
